# Supplementary material for: Snai1-induced partial epithelial–mesenchymal transition orchestrates p53–p21-mediated G2/M arrest in the progression of renal fibrosis via NF-κB-mediated inflammation
Source: Cell Death Dis. 2021 Jan 5;12(1):44. doi: 10.1038/s41419-020-03322-y (PMC7790819; doi:10.1038/s41419-020-03322-y)
Supplement: Supplementary file 9 — Supplementary Table 1 [file 41419_2020_3322_MOESM9_ESM.xlsx]

## Sheet: Sheet1
Supplementary Table1. Sequence of mRNA and shRNA systhesis
Genes (mouse)	Sequence
Snai1 mRNA	ATGCCGCGCTCCTTCCTGGTCAGGAAGCCGTCCGACCCCCGCCGGAAGCCCAACTATAGCGAGCTGCAGG
	ACGCGTGTGTGGAGTTCACCTTCCAGCAGCCCTACGACCAGGCCCACCTGCTGGCCGCCATCCCTCCGCC
	CGAGGTCCTCAACCCCGCCGCTTCGCTGCCCACCCTCATCTGGGACTCTCTCCTGGTACCCCAAGTGCGG
	CCGGTTGCCTGGGCCACCCTCCCGCTGCGGGAGAGCCCCAAGGCCGTAGAGCTGACCTCGCTGTCCGATG
	AGGACAGTGGCAAAAGCTCCCAGCCGCCCAGCCCGCCCTCGCCGGCGCCGTCGTCCTTCTCGTCCACCTC
	GGCCTCCTCCCTGGAGGCCGAGGCCTTCATCGCCTTCCCTGGCTTGGGCCAACTTCCCAAGCAGCTGGCC
	AGGCTCTCGGTGGCCAAGGACCCCCAGTCGCGGAAGATCTTCAACTGCAAATATTGTAACAAGGAGTACC
	TCAGCCTGGGCGCTCTGAAGATGCACATCCGAAGCCACACGCTGCCTTGTGTCTGCACGACCTGTGGAAA
	GGCCTTCTCTAGGCCCTGGCTGCTTCAGGGCCACGTCCGCACCCACACTGGTGAGAAGCCATTCTCCTGC
	TCCCACTGCAACCGTGCTTTTGCTGACCGCTCCAACCTGCGTGCCCACCTCCAAACCCACTCGGATGTGA
	AGAGATACCAGTGCCAGGCCTGTGCCCGAACCTTCTCCCGCATGTCCTTGCTCCACAAGCACCAAGAGTC
	TGGCTGCTCCGGAGGCCCTCGCTGA
Trp53 mRNA	ATGACTGCCATGGAGGAGTCACAGTCGGATATCAGCCTCGAGCTCCCTCTGAGCCAGGAGACATTTTCAG
	GCTTATGGAAACTACTTCCTCCAGAAGATATCCTGCCATCACCTCACTGCATGGACGATCTGTTGCTGCC
	CCAGGATGTTGAGGAGTTTTTTGAAGGCCCAAGTGAAGCCCTCCGAGTGTCAGGAGCTCCTGCAGCACAG
	GACCCTGTCACCGAGACCCCTGGGCCAGTGGCCCCTGCCCCAGCCACTCCATGGCCCCTGTCATCTTTTG
	TCCCTTCTCAAAAAACTTACCAGGGCAACTATGGCTTCCACCTGGGCTTCCTGCAGTCTGGGACAGCCAA
	GTCTGTTATGTGCACGTACTCTCCTCCCCTCAATAAGCTATTCTGCCAGCTGGCGAAGACGTGCCCTGTG
	CAGTTGTGGGTCAGCGCCACACCTCCAGCTGGGAGCCGTGTCCGCGCCATGGCCATCTACAAGAAGTCAC
	AGCACATGACGGAGGTCGTGAGACGCTGCCCCCACCATGAGCGCTGCTCCGATGGTGATGGCCTGGCTCC
	TCCCCAGCATCTTATCCGGGTGGAAGGAAATTTGTATCCCGAGTATCTGGAAGACAGGCAGACTTTTCGC
	CACAGCGTGGTGGTACCTTATGAGCCACCCGAGGCCGGCTCTGAGTATACCACCATCCACTACAAGTACA
	TGTGTAATAGCTCCTGCATGGGGGGCATGAACCGCCGACCTATCCTTACCATCATCACACTGGAAGACTC
	CAGTGGGAACCTTCTGGGACGGGACAGCTTTGAGGTTCGTGTTTGTGCCTGCCCTGGGAGAGACCGCCGT
	ACAGAAGAAGAAAATTTCCGCAAAAAGGAAGTCCTTTGCCCTGAACTGCCCCCAGGGAGCGCAAAGAGAG
	CGCTGCCCACCTGCACAAGCGCCTCTCCCCCGCAAAAGAAAAAACCACTTGATGGAGAGTATTTCACCCT
	CAAGATCCGCGGGCGTAAACGCTTCGAGATGTTCCGGGAGCTGAATGAGGCCTTAGAGTTAAAGGATGCC
	CATGCTACAGAGGAGTCTGGAGACAGCAGGGCTCACTCCAGCTACCTGAAGACCAAGAAGGGCCAGTCTA
	CTTCCCGCCATAAAAAAACAATGGTCAAGAAAGTGGGGCCTGACTCAGACTGA
Snai1 shRNA	GGAAGATCTTCAACTGCAAAT
Trp53 shRNA	GGAGGAGTCACAGTCGGATAT
