# Supplementary material for: Snai1-induced partial epithelial–mesenchymal transition orchestrates p53–p21-mediated G2/M arrest in the progression of renal fibrosis via NF-κB-mediated inflammation
Source: Cell Death Dis. 2021 Jan 5;12(1):44. doi: 10.1038/s41419-020-03322-y (PMC7790819; doi:10.1038/s41419-020-03322-y)
Supplement: Supplementary file 10 — Supplementary Table 2 [file 41419_2020_3322_MOESM10_ESM.xlsx]

## Sheet: Sheet1
Supplementary Table 2. Primer sequence for qPCR analysis
Genes (Mouse)	Sequence
Il1b-F	GCAACTGTTCCTGAACTCAACT
Il1b-R	ATCTTTTGGGGTCCGTCAACT
Il6-F	GAGGATACCACTCCCAACAGACC
Il6-R	AAGTGCATCATCGTTGTTCATACA
Tnf-F	GCCTCTTCTCATTCCTGCTTG
Tnf-R	CTGATGAGAGGGAGGCCATT
